# Supplementary material for: ﻿Revision of the genus Scopoides Platnick, 1989 from China, with description of a new genus (Araneae, Gnaphosidae)
Source: Zookeys. 2023 Jul 26;1172:203–15. doi: 10.3897/zookeys.1172.105034 (PMC10398562; doi:10.3897/zookeys.1172.105034)
Supplement: XML Treatment for Allozelotes [file zookeys.1172.105034-treatment1.xml]

<!DOCTYPE tp:taxon-treatment
  PUBLIC "-//TaxonX//DTD Taxonomic Treatment Publishing DTD v0 20100105//EN" "tax-treatment-NSO.dtd">
<tp:taxon-treatment xmlns:tp="http://www.plazi.org/taxpub"><tp:treatment-meta><kwd-group><label>Taxon classification</label><kwd>
                <named-content content-type="kingdom">Animalia</named-content>
              </kwd><kwd>
                <named-content content-type="order">Araneae</named-content>
              </kwd><kwd>
                <named-content content-type="family">Gnaphosidae</named-content>
              </kwd></kwd-group><mixed-citation publication-type="journal"><person-group><name><surname>Liu</surname><given-names>Bo</given-names></name><name><surname>Zhang</surname><given-names>Feng</given-names></name></person-group><article-title>﻿Revision of the genus <italic><tp:taxon-name><tp:taxon-name-part taxon-name-part-type="genus" reg="Scopoides">Scopoides</tp:taxon-name-part></tp:taxon-name></italic> Platnick, 1989 from China, with description of a new genus (<tp:taxon-name><tp:taxon-name-part taxon-name-part-type="order">Araneae</tp:taxon-name-part></tp:taxon-name>, <tp:taxon-name><tp:taxon-name-part taxon-name-part-type="family">Gnaphosidae</tp:taxon-name-part></tp:taxon-name>)</article-title><source>Zookeys</source><day>26</day><month>07</month><year>2023</year><volume>1172</volume><fpage>203</fpage><lpage>215</lpage><pub-id pub-id-type="doi">10.3897/zookeys.1172.105034</pub-id></mixed-citation></tp:treatment-meta><tp:nomenclature><label>﻿Genus</label><tp:taxon-name>
              <object-id xmlns:xlink="http://www.w3.org/1999/xlink" content-type="arpha" xlink:type="simple">AE5DAF1C-BDF1-5DD5-82AF-1B937866877C</object-id>
              <tp:taxon-name-part taxon-name-part-type="genus" reg="Allozelotes">Allozelotes</tp:taxon-name-part>
            </tp:taxon-name><tp:taxon-authority>Yin &amp; Peng, 1998</tp:taxon-authority></tp:nomenclature><tp:treatment-sec sec-type="type species" id="SECID0E4KAC"><title>Type species.</title><p><italic><tp:taxon-name><tp:taxon-name-part taxon-name-part-type="genus" reg="Allozelotes">Allozelotes</tp:taxon-name-part><tp:taxon-name-part taxon-name-part-type="species" reg="lushan">lushan</tp:taxon-name-part></tp:taxon-name></italic> Yin &amp; Peng, 1998.</p></tp:treatment-sec><tp:treatment-sec sec-type="diagnosis" id="SECID0EOLAC"><title>Diagnosis.</title><p>See <xref ref-type="bibr" rid="B7">Yin and Peng (1998)</xref>.</p></tp:treatment-sec><tp:treatment-sec sec-type="comments" id="SECID0EYLAC"><title>Comments.</title><p>This genus includes only four species from China, two of them (<italic><tp:taxon-name><tp:taxon-name-part taxon-name-part-type="genus" reg="Allozelotes">A.</tp:taxon-name-part><tp:taxon-name-part taxon-name-part-type="species" reg="microsaccatus">microsaccatus</tp:taxon-name-part></tp:taxon-name></italic> Yang, Zhang, Zhang &amp; Kim, 2009 and <italic><tp:taxon-name><tp:taxon-name-part taxon-name-part-type="genus" reg="Allozelotes">A.</tp:taxon-name-part><tp:taxon-name-part taxon-name-part-type="species" reg="songi">songi</tp:taxon-name-part></tp:taxon-name></italic> Yang, Zhang, Zhang &amp; Kim, 2009) are known only from females (WSC 2023).</p></tp:treatment-sec><tp:treatment-sec sec-type="distribution" id="SECID0EUMAC"><title>Distribution.</title><p>China (Hunan, Jiangxi, Yunnan).</p></tp:treatment-sec><ref-list><ref id="B7"><mixed-citation xmlns:xlink="http://www.w3.org/1999/xlink" xlink:type="simple"><person-group><name name-style="western"><surname>Yin</surname><given-names>CM</given-names></name><name name-style="western"><surname>Peng</surname><given-names>XJ</given-names></name></person-group> (<year>1998</year>) <article-title>Two new genera of the family <tp:taxon-name><tp:taxon-name-part taxon-name-part-type="family">Gnaphosidae</tp:taxon-name-part></tp:taxon-name> (<tp:taxon-name><tp:taxon-name-part taxon-name-part-type="class">Arachnida</tp:taxon-name-part></tp:taxon-name>: <tp:taxon-name><tp:taxon-name-part taxon-name-part-type="order">Araneae</tp:taxon-name-part></tp:taxon-name>) from China.</article-title><source>Life Science Research</source><volume>2</volume>: <fpage>258</fpage>–<lpage>267</lpage>.</mixed-citation></ref></ref-list></tp:taxon-treatment>
