# Supplementary material for: ﻿Revision of the genus Scopoides Platnick, 1989 from China, with description of a new genus (Araneae, Gnaphosidae)
Source: Zookeys. 2023 Jul 26;1172:203–15. doi: 10.3897/zookeys.1172.105034 (PMC10398562; doi:10.3897/zookeys.1172.105034)
Supplement: XML Treatment for Allozelotes gyirongensis [file zookeys.1172.105034-treatment2.xml]

<!DOCTYPE tp:taxon-treatment
  PUBLIC "-//TaxonX//DTD Taxonomic Treatment Publishing DTD v0 20100105//EN" "tax-treatment-NSO.dtd">
<tp:taxon-treatment xmlns:tp="http://www.plazi.org/taxpub"><tp:treatment-meta><kwd-group><label>Taxon classification</label><kwd>
                <named-content content-type="kingdom">Animalia</named-content>
              </kwd><kwd>
                <named-content content-type="order">Araneae</named-content>
              </kwd><kwd>
                <named-content content-type="family">Gnaphosidae</named-content>
              </kwd></kwd-group><mixed-citation publication-type="journal"><person-group><name><surname>Liu</surname><given-names>Bo</given-names></name><name><surname>Zhang</surname><given-names>Feng</given-names></name></person-group><article-title>﻿Revision of the genus <italic><tp:taxon-name><tp:taxon-name-part taxon-name-part-type="genus" reg="Scopoides">Scopoides</tp:taxon-name-part></tp:taxon-name></italic> Platnick, 1989 from China, with description of a new genus (<tp:taxon-name><tp:taxon-name-part taxon-name-part-type="order">Araneae</tp:taxon-name-part></tp:taxon-name>, <tp:taxon-name><tp:taxon-name-part taxon-name-part-type="family">Gnaphosidae</tp:taxon-name-part></tp:taxon-name>)</article-title><source>Zookeys</source><day>26</day><month>07</month><year>2023</year><volume>1172</volume><fpage>203</fpage><lpage>215</lpage><pub-id pub-id-type="doi">10.3897/zookeys.1172.105034</pub-id></mixed-citation></tp:treatment-meta><tp:nomenclature><label>﻿</label><tp:taxon-name>
              <object-id xmlns:xlink="http://www.w3.org/1999/xlink" content-type="arpha" xlink:type="simple">695C1F1D-04CB-5E95-805E-8969A2CF50D4</object-id>
              <tp:taxon-name-part taxon-name-part-type="genus" reg="Allozelotes">Allozelotes</tp:taxon-name-part>
              <tp:taxon-name-part taxon-name-part-type="species" reg="gyirongensis">gyirongensis</tp:taxon-name-part>
            </tp:taxon-name><tp:taxon-authority>(Hu, 2001)</tp:taxon-authority><tp:taxon-status xmlns:xlink="http://www.w3.org/1999/xlink" xlink:type="simple">comb. nov.</tp:taxon-status><xref ref-type="fig" rid="F1">Figs 1</xref><xref ref-type="fig" rid="F2">, 2 (吉隆异狂蛛)</xref><tp:nomenclature-citation-list><tp:nomenclature-citation><tp:taxon-name>
                  <tp:taxon-name-part taxon-name-part-type="genus" reg="Scopoides">Scopoides</tp:taxon-name-part>
                  <tp:taxon-name-part taxon-name-part-type="species" reg="gyirongensis">gyirongensis</tp:taxon-name-part>
                </tp:taxon-name><comment>Hu, 2001: 267, fig. 152 (♀).</comment></tp:nomenclature-citation><tp:nomenclature-citation><tp:taxon-name>
                  <tp:taxon-name-part taxon-name-part-type="genus" reg="Scopoides">Scopoides</tp:taxon-name-part>
                  <tp:taxon-name-part taxon-name-part-type="species" reg="gyirongensis">gyirongensis</tp:taxon-name-part>
                </tp:taxon-name><comment>: <xref ref-type="bibr" rid="B5">Song et al. 2004</xref>: 206, fig. 122 (♀).</comment></tp:nomenclature-citation></tp:nomenclature-citation-list></tp:nomenclature><tp:treatment-sec sec-type="type material" id="SECID0EGPAC"><title>Type material.</title><p><bold><italic>Holotype</italic></bold> ♀, China: Xizang Autonomous Region, Gyirong County, 2800 m elev., 17.XII.1983, Y. Yan leg., examined.</p></tp:treatment-sec><tp:treatment-sec sec-type="diagnosis" id="SECID0ERPAC"><title>Diagnosis.</title><p>This species resembles <italic><tp:taxon-name><tp:taxon-name-part taxon-name-part-type="genus" reg="Allozelotes">A.</tp:taxon-name-part><tp:taxon-name-part taxon-name-part-type="species" reg="microsaccatus">microsaccatus</tp:taxon-name-part></tp:taxon-name></italic> in having a similar epigyne structure, but it can be distinguished by the medially procurved and weakly sclerotized anterior folds (vs anterior folds relatively straight and strongly sclerotized medially) (Fig. <xref ref-type="fig" rid="F2">2</xref>).</p></tp:treatment-sec><tp:treatment-sec sec-type="redescription" id="SECID0EHAAE"><title>Redescription.</title><p><bold>Female.</bold> Holotype: total length 8.21; carapace 3.30 long, 2.65 wide; abdomen 4.90 long, 3.01 wide. Eye sizes and interdistances: <abbrev xmlns:xlink="http://www.w3.org/1999/xlink" xlink:title="anterior median eyes" id="ABBRID0EPAAE" xlink:type="simple">AME</abbrev> 0.20, <abbrev xmlns:xlink="http://www.w3.org/1999/xlink" xlink:title="anterior lateral eyes" id="ABBRID0ETAAE" xlink:type="simple">ALE</abbrev> 0.14, <abbrev xmlns:xlink="http://www.w3.org/1999/xlink" xlink:title="posterior median eyes" id="ABBRID0EXAAE" xlink:type="simple">PME</abbrev> 0.15, <abbrev xmlns:xlink="http://www.w3.org/1999/xlink" xlink:title="posterior lateral eyes" id="ABBRID0E2AAE" xlink:type="simple">PLE</abbrev> 0.17, <abbrev xmlns:xlink="http://www.w3.org/1999/xlink" xlink:title="anterior median eyes" id="ABBRID0E6AAE" xlink:type="simple">AME</abbrev>–<abbrev xmlns:xlink="http://www.w3.org/1999/xlink" xlink:title="anterior median eyes" id="ABBRID0EDBAE" xlink:type="simple">AME</abbrev> 0.05, <abbrev xmlns:xlink="http://www.w3.org/1999/xlink" xlink:title="anterior median eyes" id="ABBRID0EHBAE" xlink:type="simple">AME</abbrev>–<abbrev xmlns:xlink="http://www.w3.org/1999/xlink" xlink:title="anterior lateral eyes" id="ABBRID0ELBAE" xlink:type="simple">ALE</abbrev> 0.02, <abbrev xmlns:xlink="http://www.w3.org/1999/xlink" xlink:title="posterior median eyes" id="ABBRID0EPBAE" xlink:type="simple">PME</abbrev>–<abbrev xmlns:xlink="http://www.w3.org/1999/xlink" xlink:title="posterior median eyes" id="ABBRID0ETBAE" xlink:type="simple">PME</abbrev> 0.13, <abbrev xmlns:xlink="http://www.w3.org/1999/xlink" xlink:title="posterior median eyes" id="ABBRID0EXBAE" xlink:type="simple">PME</abbrev>–<abbrev xmlns:xlink="http://www.w3.org/1999/xlink" xlink:title="posterior lateral eyes" id="ABBRID0E2BAE" xlink:type="simple">PLE</abbrev> 0.08, <abbrev xmlns:xlink="http://www.w3.org/1999/xlink" xlink:title="anterior lateral eyes" id="ABBRID0E6BAE" xlink:type="simple">ALE</abbrev>–<abbrev xmlns:xlink="http://www.w3.org/1999/xlink" xlink:title="posterior lateral eyes" id="ABBRID0EDCAE" xlink:type="simple">PLE</abbrev> 0.03; posterior eye row procurved. Leg measurements: I 8.64 (2.66, 1.39, 2.03, 1.45, 1.11), II 7.81 (2.40, 1.45, 1.65, 1.30, 1.01), III 7.30 (2.00, 1.02, 1.78, 1.50, 1.00), IV 10.60 (2.90, 1.31, 2.49, 2.90, 1.00). Leg spination: I: <abbrev xmlns:xlink="http://www.w3.org/1999/xlink" xlink:title="femur" id="ABBRID0EHCAE" xlink:type="simple">Fe</abbrev> d2 p1, <abbrev xmlns:xlink="http://www.w3.org/1999/xlink" xlink:title="tibia" id="ABBRID0ELCAE" xlink:type="simple">Ti</abbrev> v2, <abbrev xmlns:xlink="http://www.w3.org/1999/xlink" xlink:title="metatarsus" id="ABBRID0EPCAE" xlink:type="simple">Mt</abbrev> v1; II: <abbrev xmlns:xlink="http://www.w3.org/1999/xlink" xlink:title="femur" id="ABBRID0ETCAE" xlink:type="simple">Fe</abbrev> d4 p1 r1, <abbrev xmlns:xlink="http://www.w3.org/1999/xlink" xlink:title="tibia" id="ABBRID0EXCAE" xlink:type="simple">Ti</abbrev> v2, <abbrev xmlns:xlink="http://www.w3.org/1999/xlink" xlink:title="metatarsus" id="ABBRID0E2CAE" xlink:type="simple">Mt</abbrev> v2; III: <abbrev xmlns:xlink="http://www.w3.org/1999/xlink" xlink:title="femur" id="ABBRID0E6CAE" xlink:type="simple">Fe</abbrev> d2 p2, <abbrev xmlns:xlink="http://www.w3.org/1999/xlink" xlink:title="patella" id="ABBRID0EDDAE" xlink:type="simple">Pa</abbrev> p1 r1, <abbrev xmlns:xlink="http://www.w3.org/1999/xlink" xlink:title="tibia" id="ABBRID0EHDAE" xlink:type="simple">Ti</abbrev> d1 p2 r2 v3, <abbrev xmlns:xlink="http://www.w3.org/1999/xlink" xlink:title="metatarsus" id="ABBRID0ELDAE" xlink:type="simple">Mt</abbrev> d2 p3 r2 v6; IV: <abbrev xmlns:xlink="http://www.w3.org/1999/xlink" xlink:title="femur" id="ABBRID0EPDAE" xlink:type="simple">Fe</abbrev> d2 p1, <abbrev xmlns:xlink="http://www.w3.org/1999/xlink" xlink:title="patella" id="ABBRID0ETDAE" xlink:type="simple">Pa</abbrev> r1, <abbrev xmlns:xlink="http://www.w3.org/1999/xlink" xlink:title="tibia" id="ABBRID0EXDAE" xlink:type="simple">Ti</abbrev> p3 r3 v6, <abbrev xmlns:xlink="http://www.w3.org/1999/xlink" xlink:title="metatarsus" id="ABBRID0E2DAE" xlink:type="simple">Mt</abbrev> d1 p3 r1 v6. Cheliceral promargin with 3 teeth, retromargin with 1 tooth (Fig. <xref ref-type="fig" rid="F1">1D, E</xref>). Color in alcohol (Fig. <xref ref-type="fig" rid="F1">1A, B</xref>): carapace yellow-brown; cephalic groove and radial furrow black; fovea distinct, longitudinal. Legs yellow-brown. Abdomen grey, without markings.</p><fig id="F1" position="float" orientation="portrait"><object-id xmlns:xlink="http://www.w3.org/1999/xlink" content-type="doi" xlink:type="simple">10.3897/zookeys.1172.105034.figure1</object-id><object-id xmlns:xlink="http://www.w3.org/1999/xlink" content-type="arpha" xlink:type="simple">54F92EC9-17C7-590A-A073-987805B120A5</object-id><label>Figure 1.</label><caption><p><italic><tp:taxon-name><tp:taxon-name-part taxon-name-part-type="genus" reg="Allozelotes">Allozelotes</tp:taxon-name-part><tp:taxon-name-part taxon-name-part-type="species" reg="gyirongensis">gyirongensis</tp:taxon-name-part></tp:taxon-name></italic> comb. nov., female <bold>A, B</bold> habitus, dorsal and ventral view <bold>C</bold> eye region, dorsal view <bold>D</bold> chelicerae, ventral view <bold>E</bold> details of chelicera, ventral view <bold>F</bold> tarsus IV, claw and claw tuft, lateral view <bold>G</bold> metatarsus IV, preening brush, ventral view.</p></caption><graphic xmlns:xlink="http://www.w3.org/1999/xlink" xlink:href="zookeys-1172-203_article-105034__-g001.jpg" position="float" orientation="portrait" xlink:type="simple" id="oo_884508.jpg"><uri content-type="original_file" xlink:type="simple">https://binary.pensoft.net/fig/884508</uri></graphic></fig><p><bold><italic>Epigyne</italic></bold> (Fig. <xref ref-type="fig" rid="F2">2</xref>). Epigynal plate diamond-shaped. Atrium almost two times wider than long. Septum wide posteriorly, stem almost two times thinner than base. Anterior folds procurved and weakly sclerotized medially, forming hoods posteriorly. Lateral folds form pockets. Copulatory opening large, located anteriorly. Copulatory ducts long, coiled, sclerotized proximally, and membranous distally. Accessory glands fist-shaped. Primary spermathecae small and globular, located at posterolateral part of septum, separated by their own diameter. Secondary spermathecae oval, almost equal to primary spermathecae in size. Fertilization ducts slender, laterally directed.</p><fig id="F2" position="float" orientation="portrait"><object-id xmlns:xlink="http://www.w3.org/1999/xlink" content-type="doi" xlink:type="simple">10.3897/zookeys.1172.105034.figure2</object-id><object-id xmlns:xlink="http://www.w3.org/1999/xlink" content-type="arpha" xlink:type="simple">C082EDBD-DCD1-560C-B010-8C67028CEDAD</object-id><label>Figure 2.</label><caption><p>Female genitalia of <italic><tp:taxon-name><tp:taxon-name-part taxon-name-part-type="genus" reg="Allozelotes">Allozelotes</tp:taxon-name-part><tp:taxon-name-part taxon-name-part-type="species" reg="gyirongensis">gyirongensis</tp:taxon-name-part></tp:taxon-name></italic> comb. nov. <bold>A, B</bold> ventral view <bold>C, D</bold> dorsal view.</p></caption><graphic xmlns:xlink="http://www.w3.org/1999/xlink" xlink:href="zookeys-1172-203_article-105034__-g002.jpg" position="float" orientation="portrait" xlink:type="simple" id="oo_884509.jpg"><uri content-type="original_file" xlink:type="simple">https://binary.pensoft.net/fig/884509</uri></graphic></fig><p><bold>Male.</bold> Unknown.</p></tp:treatment-sec><tp:treatment-sec sec-type="distribution" id="SECID0EWGAE"><title>Distribution.</title><p>China (Xizang).</p></tp:treatment-sec><tp:treatment-sec sec-type="remarks" id="SECID0E2GAE"><title>Remarks.</title><p>The presence of long, snail-shell-shaped, convoluted copulatory ducts, fist-shaped accessory glands, and the secondary spermathecae almost the same size as the primary spermathecae indicate that this species is a member of <italic><tp:taxon-name><tp:taxon-name-part taxon-name-part-type="genus" reg="Allozelotes">Allozelotes</tp:taxon-name-part></tp:taxon-name></italic>, rather than <italic><tp:taxon-name><tp:taxon-name-part taxon-name-part-type="genus" reg="Scopoides">Scopoides</tp:taxon-name-part></tp:taxon-name></italic>.</p><p><xref ref-type="bibr" rid="B7">Yin and Peng (1998)</xref> placed <italic><tp:taxon-name><tp:taxon-name-part taxon-name-part-type="genus" reg="Allozelotes">Allozelotes</tp:taxon-name-part></tp:taxon-name></italic> as a zelotine spider based on the presence of a preening comb on metatarsi III and IV. <xref ref-type="bibr" rid="B1">Azevedo et al. (2017)</xref> placed this genus in <tp:taxon-name><tp:taxon-name-part taxon-name-part-type="subfamily">Zelotinae</tp:taxon-name-part></tp:taxon-name> based on Yin and Peng’s work. However, while examining the type specimens of <italic><tp:taxon-name><tp:taxon-name-part taxon-name-part-type="genus" reg="Allozelotes">A.</tp:taxon-name-part><tp:taxon-name-part taxon-name-part-type="species" reg="gyirongensis">gyirongensis</tp:taxon-name-part></tp:taxon-name></italic> comb. nov., we found a preening brush rather than preening comb on metatarsi III and IV (Fig. <xref ref-type="fig" rid="F1">1G</xref>) which indicates that <italic><tp:taxon-name><tp:taxon-name-part taxon-name-part-type="genus" reg="Allozelotes">Allozelotes</tp:taxon-name-part></tp:taxon-name></italic> is not a member of <tp:taxon-name><tp:taxon-name-part taxon-name-part-type="subfamily">Zelotinae</tp:taxon-name-part></tp:taxon-name>. <italic><tp:taxon-name><tp:taxon-name-part taxon-name-part-type="genus" reg="Allozelotes">Allozelotes</tp:taxon-name-part></tp:taxon-name></italic> is not assigned to any of the known subfamilies of <tp:taxon-name><tp:taxon-name-part taxon-name-part-type="family">Gnaphosidae</tp:taxon-name-part></tp:taxon-name> (<xref ref-type="bibr" rid="B1">Azevedo et al. 2017</xref>; <xref ref-type="bibr" rid="B3">Lin and Li 2020</xref>), and it is unplaced here.</p></tp:treatment-sec><ref-list><ref id="B5"><mixed-citation xmlns:xlink="http://www.w3.org/1999/xlink" xlink:type="simple"><person-group><name name-style="western"><surname>Song</surname><given-names>DX</given-names></name><name name-style="western"><surname>Zhu</surname><given-names>MS</given-names></name><name name-style="western"><surname>Zhang</surname><given-names>F</given-names></name></person-group> (<year>2004</year>) Fauna Sinica: Invertebrata (Vol. 39): <tp:taxon-name><tp:taxon-name-part taxon-name-part-type="class">Arachnida</tp:taxon-name-part></tp:taxon-name>: <tp:taxon-name><tp:taxon-name-part taxon-name-part-type="order">Araneae</tp:taxon-name-part></tp:taxon-name>: <tp:taxon-name><tp:taxon-name-part taxon-name-part-type="family">Gnaphosidae</tp:taxon-name-part></tp:taxon-name>. Science Press, Beijing, 243–246.</mixed-citation></ref><ref id="B7"><mixed-citation xmlns:xlink="http://www.w3.org/1999/xlink" xlink:type="simple"><person-group><name name-style="western"><surname>Yin</surname><given-names>CM</given-names></name><name name-style="western"><surname>Peng</surname><given-names>XJ</given-names></name></person-group> (<year>1998</year>) <article-title>Two new genera of the family <tp:taxon-name><tp:taxon-name-part taxon-name-part-type="family">Gnaphosidae</tp:taxon-name-part></tp:taxon-name> (<tp:taxon-name><tp:taxon-name-part taxon-name-part-type="class">Arachnida</tp:taxon-name-part></tp:taxon-name>: <tp:taxon-name><tp:taxon-name-part taxon-name-part-type="order">Araneae</tp:taxon-name-part></tp:taxon-name>) from China.</article-title><source>Life Science Research</source><volume>2</volume>: <fpage>258</fpage>–<lpage>267</lpage>.</mixed-citation></ref><ref id="B1"><mixed-citation xmlns:xlink="http://www.w3.org/1999/xlink" xlink:type="simple"><person-group><name name-style="western"><surname>Azevedo</surname><given-names>GHF</given-names></name><name name-style="western"><surname>Griswold</surname><given-names>CE</given-names></name><name name-style="western"><surname>Santos</surname><given-names>AJ</given-names></name></person-group> (<year>2017</year>) <article-title>Systematics and evolution of ground spiders revisited (<tp:taxon-name><tp:taxon-name-part taxon-name-part-type="order">Araneae</tp:taxon-name-part></tp:taxon-name>, Dionycha, <tp:taxon-name><tp:taxon-name-part taxon-name-part-type="family">Gnaphosidae</tp:taxon-name-part></tp:taxon-name>).</article-title><source>Cladistics</source><volume>34</volume>(<issue>6</issue>): <fpage>579</fpage>–<lpage>626</lpage>. <ext-link xlink:href="10.1111/cla.12226" ext-link-type="doi" xlink:type="simple">https://doi.org/10.1111/cla.12226</ext-link></mixed-citation></ref><ref id="B3"><mixed-citation xmlns:xlink="http://www.w3.org/1999/xlink" xlink:type="simple"><person-group><name name-style="western"><surname>Lin</surname><given-names>YJ</given-names></name><name name-style="western"><surname>Li</surname><given-names>SQ</given-names></name></person-group> (<year>2020</year>) <article-title>Description on <italic><tp:taxon-name><tp:taxon-name-part taxon-name-part-type="genus">Solitudes</tp:taxon-name-part><tp:taxon-name-part taxon-name-part-type="species">dushengi</tp:taxon-name-part></tp:taxon-name></italic> gen. nov et sp. nov. from Xinjiang, China (<tp:taxon-name><tp:taxon-name-part taxon-name-part-type="order">Araneae</tp:taxon-name-part></tp:taxon-name>: <tp:taxon-name><tp:taxon-name-part taxon-name-part-type="family">Gnaphosidae</tp:taxon-name-part></tp:taxon-name>).</article-title><source>Zoological Systematics</source><volume>45</volume>: <fpage>312</fpage>–<lpage>315</lpage>. <ext-link xlink:href="10.11865/zs.202036" ext-link-type="doi" xlink:type="simple">https://doi.org/10.11865/zs.202036</ext-link></mixed-citation></ref></ref-list></tp:taxon-treatment>
