# Supplementary material for: ﻿Revision of the genus Scopoides Platnick, 1989 from China, with description of a new genus (Araneae, Gnaphosidae)
Source: Zookeys. 2023 Jul 26;1172:203–15. doi: 10.3897/zookeys.1172.105034 (PMC10398562; doi:10.3897/zookeys.1172.105034)
Supplement: XML Treatment for Platnickus [file zookeys.1172.105034-treatment3.xml]

<!DOCTYPE tp:taxon-treatment
  PUBLIC "-//TaxonX//DTD Taxonomic Treatment Publishing DTD v0 20100105//EN" "tax-treatment-NSO.dtd">
<tp:taxon-treatment xmlns:tp="http://www.plazi.org/taxpub"><tp:treatment-meta><kwd-group><label>Taxon classification</label><kwd>
                <named-content content-type="kingdom">Animalia</named-content>
              </kwd><kwd>
                <named-content content-type="order">Araneae</named-content>
              </kwd><kwd>
                <named-content content-type="family">Gnaphosidae</named-content>
              </kwd></kwd-group><mixed-citation publication-type="journal"><person-group><name><surname>Liu</surname><given-names>Bo</given-names></name><name><surname>Zhang</surname><given-names>Feng</given-names></name></person-group><article-title>﻿Revision of the genus <italic><tp:taxon-name><tp:taxon-name-part taxon-name-part-type="genus" reg="Scopoides">Scopoides</tp:taxon-name-part></tp:taxon-name></italic> Platnick, 1989 from China, with description of a new genus (<tp:taxon-name><tp:taxon-name-part taxon-name-part-type="order">Araneae</tp:taxon-name-part></tp:taxon-name>, <tp:taxon-name><tp:taxon-name-part taxon-name-part-type="family">Gnaphosidae</tp:taxon-name-part></tp:taxon-name>)</article-title><source>Zookeys</source><day>26</day><month>07</month><year>2023</year><volume>1172</volume><fpage>203</fpage><lpage>215</lpage><pub-id pub-id-type="doi">10.3897/zookeys.1172.105034</pub-id></mixed-citation></tp:treatment-meta><tp:nomenclature><label>﻿Genus</label><tp:taxon-name>
              <object-id xmlns:xlink="http://www.w3.org/1999/xlink" content-type="arpha" xlink:type="simple">64D69BB4-3A5C-58C9-866C-5E6101097149</object-id>
              <tp:taxon-name-part taxon-name-part-type="genus" reg="Platnickus">Platnickus</tp:taxon-name-part>
              <object-id xmlns:xlink="http://www.w3.org/1999/xlink" content-type="zoobank" xlink:type="simple">https://zoobank.org/65D2E231-A79F-496E-9F47-743EB0160094</object-id>
            </tp:taxon-name><tp:taxon-status xmlns:xlink="http://www.w3.org/1999/xlink" xlink:type="simple">gen. nov.</tp:taxon-status></tp:nomenclature><tp:treatment-sec sec-type="type species" id="SECID0EZKAE"><title>Type species.</title><p><italic><tp:taxon-name><tp:taxon-name-part taxon-name-part-type="genus" reg="Scopoides">Scopoides</tp:taxon-name-part><tp:taxon-name-part taxon-name-part-type="species" reg="xizangensis">xizangensis</tp:taxon-name-part></tp:taxon-name></italic> Hu, 2001.</p></tp:treatment-sec><tp:treatment-sec sec-type="etymology" id="SECID0EKLAE"><title>Etymology.</title><p>The genus name is in honor of Norman I. Platnick (1951–2020) and his extensive contributions to arachnology; masculine in gender.</p></tp:treatment-sec><tp:treatment-sec sec-type="diagnosis" id="SECID0EPLAE"><title>Diagnosis.</title><p><italic><tp:taxon-name><tp:taxon-name-part taxon-name-part-type="genus" reg="Platnickus">Platnickus</tp:taxon-name-part></tp:taxon-name></italic> gen. nov. resembles <italic><tp:taxon-name><tp:taxon-name-part taxon-name-part-type="genus" reg="Allozelotes">Allozelotes</tp:taxon-name-part></tp:taxon-name></italic> by the presence of a procurved <abbrev xmlns:xlink="http://www.w3.org/1999/xlink" xlink:title="posterior eye row" id="ABBRID0EDMAE" xlink:type="simple">PER</abbrev>, the presence of one retromarginal tooth, and the presence of a preening brush on metatarsi III and IV, but it can be distinguished by: 1) the slightly curved embolus, directed clockwise (vs embolus strongly curved, directed counterclockwise); 2) the absence of a macrosetae on the tibial apophysis; 3) the short copulatory ducts (vs long, convoluted copulatory ducts); and 4) the presence of long ducts leading to the secondary spermathecae and the secondary spermathecae with many glands.</p><p><italic><tp:taxon-name><tp:taxon-name-part taxon-name-part-type="genus" reg="Platnickus">Platnickus</tp:taxon-name-part></tp:taxon-name></italic> gen. nov. differs from <italic><tp:taxon-name><tp:taxon-name-part taxon-name-part-type="genus" reg="Scopoides">Scopoides</tp:taxon-name-part></tp:taxon-name></italic> by the: 1) presence of a preening brush on metatarsi III and IV; 2) presence of a radix; 3) medially originating embolus (vs basally originating); 4) absence of ventral and dorsal points on the tibial apophysis; 5) copulatory opening located posteriorly (vs located anteriorly); and 6) presence of long ducts leading to the secondary spermathecae and the secondary spermathecae with many glands.</p></tp:treatment-sec><tp:treatment-sec sec-type="description" id="SECID0EXMAE"><title>Description.</title><p>Medium-sized (total length: males = 5.63–7.61; females = 6.32–7.01). Carapace smooth, elongate-ovoid in dorsal view, highest at eye area, widest at coxae II and III. From above, <abbrev xmlns:xlink="http://www.w3.org/1999/xlink" xlink:title="anterior eye row" id="ABBRID0E4MAE" xlink:type="simple">AER</abbrev> straight; <abbrev xmlns:xlink="http://www.w3.org/1999/xlink" xlink:title="posterior eye row" id="ABBRID0EBNAE" xlink:type="simple">PER</abbrev> procurved; <abbrev xmlns:xlink="http://www.w3.org/1999/xlink" xlink:title="posterior median eyes" id="ABBRID0EFNAE" xlink:type="simple">PME</abbrev> oblique, flat (Figs <xref ref-type="fig" rid="F3">3D</xref>, <xref ref-type="fig" rid="F5">5C</xref>, <xref ref-type="fig" rid="F7">7C</xref>). Cheliceral promargin with 2 or 3 teeth, retromargin with 1 tooth (Figs <xref ref-type="fig" rid="F3">3I</xref>, <xref ref-type="fig" rid="F5">5E</xref>, <xref ref-type="fig" rid="F7">7D</xref>). Leg spination: I: <abbrev xmlns:xlink="http://www.w3.org/1999/xlink" xlink:title="femur" id="ABBRID0EBOAE" xlink:type="simple">Fe</abbrev> d2/3 p1/2 r0/1, <abbrev xmlns:xlink="http://www.w3.org/1999/xlink" xlink:title="tibia" id="ABBRID0EFOAE" xlink:type="simple">Ti</abbrev> v2/4, <abbrev xmlns:xlink="http://www.w3.org/1999/xlink" xlink:title="metatarsus" id="ABBRID0EJOAE" xlink:type="simple">Mt</abbrev> v0/2; II: <abbrev xmlns:xlink="http://www.w3.org/1999/xlink" xlink:title="femur" id="ABBRID0ENOAE" xlink:type="simple">Fe</abbrev> d2/3 p1/2 r0/1, <abbrev xmlns:xlink="http://www.w3.org/1999/xlink" xlink:title="tibia" id="ABBRID0EROAE" xlink:type="simple">Ti</abbrev> v3/4, <abbrev xmlns:xlink="http://www.w3.org/1999/xlink" xlink:title="metatarsus" id="ABBRID0EVOAE" xlink:type="simple">Mt</abbrev> v1/2; III: <abbrev xmlns:xlink="http://www.w3.org/1999/xlink" xlink:title="femur" id="ABBRID0EZOAE" xlink:type="simple">Fe</abbrev> d2/3 p1/2 r2, <abbrev xmlns:xlink="http://www.w3.org/1999/xlink" xlink:title="patella" id="ABBRID0E4OAE" xlink:type="simple">Pa</abbrev> p0/1 r1, <abbrev xmlns:xlink="http://www.w3.org/1999/xlink" xlink:title="tibia" id="ABBRID0EBPAE" xlink:type="simple">Ti</abbrev> p3/5 r3/4 v4/5, <abbrev xmlns:xlink="http://www.w3.org/1999/xlink" xlink:title="metatarsus" id="ABBRID0EFPAE" xlink:type="simple">Mt</abbrev> d1/2 p3 r2/3 v4/6; IV: <abbrev xmlns:xlink="http://www.w3.org/1999/xlink" xlink:title="femur" id="ABBRID0EJPAE" xlink:type="simple">Fe</abbrev> d2/3 p0/2 r2/3, <abbrev xmlns:xlink="http://www.w3.org/1999/xlink" xlink:title="patella" id="ABBRID0ENPAE" xlink:type="simple">Pa</abbrev> r1, <abbrev xmlns:xlink="http://www.w3.org/1999/xlink" xlink:title="tibia" id="ABBRID0ERPAE" xlink:type="simple">Ti</abbrev> p3/5 r3/5 v5/6, <abbrev xmlns:xlink="http://www.w3.org/1999/xlink" xlink:title="metatarsus" id="ABBRID0EVPAE" xlink:type="simple">Mt</abbrev> d1 p3 r3 v5/6. Leg formula: 4123. Female palp with claw (Fig. <xref ref-type="fig" rid="F5">5D</xref>). Trochanters not notched. Metatarsi III and IV with preening brush (Fig. <xref ref-type="fig" rid="F3">3E</xref>). Claw on tarsi IV with 8 teeth and claw tuft well developed (Fig. <xref ref-type="fig" rid="F3">3F</xref>). Anterior lateral spinnerets slightly longer than others, with 5 or 6 enlarged piriform gland spigots (Fig. <xref ref-type="fig" rid="F3">3G, H</xref>). Color in alcohol (Figs <xref ref-type="fig" rid="F3">3A, B</xref>, <xref ref-type="fig" rid="F5">5A, B</xref>, <xref ref-type="fig" rid="F7">7A, B</xref>): carapace pale or yellow-brown; cephalic groove and radial furrow black; fovea distinct, longitudinal. Legs pale or yellow-brown. Abdomen light grey, with anterior dorsal scutum and 3 pairs of muscle impressions medially.</p><fig id="F3" position="float" orientation="portrait"><object-id xmlns:xlink="http://www.w3.org/1999/xlink" content-type="doi" xlink:type="simple">10.3897/zookeys.1172.105034.figure3</object-id><object-id xmlns:xlink="http://www.w3.org/1999/xlink" content-type="arpha" xlink:type="simple">AAE28ED8-A270-5346-A6F6-88A939C5B9C5</object-id><label>Figure 3.</label><caption><p><italic><tp:taxon-name><tp:taxon-name-part taxon-name-part-type="genus" reg="Platnickus">Platnickus</tp:taxon-name-part><tp:taxon-name-part taxon-name-part-type="species" reg="xizangensis">xizangensis</tp:taxon-name-part></tp:taxon-name></italic> comb. nov., male <bold>A–C</bold> habitus, dorsal, ventral, and frontal view <bold>D</bold> eye region, dorsal view <bold>E</bold> metatarsus IV, preening brush, ventral view <bold>F</bold> tarsus IV, claw and claw tuft, lateral view <bold>G</bold> spigots on anterior lateral spinneret <bold>H</bold> spinnerets, ventral view <bold>I</bold> chelicerae, ventral view.</p></caption><graphic xmlns:xlink="http://www.w3.org/1999/xlink" xlink:href="zookeys-1172-203_article-105034__-g003.jpg" position="float" orientation="portrait" xlink:type="simple" id="oo_884510.jpg"><uri content-type="original_file" xlink:type="simple">https://binary.pensoft.net/fig/884510</uri></graphic></fig><p><bold><italic>Male palp</italic></bold> (Figs <xref ref-type="fig" rid="F4">4</xref>, <xref ref-type="fig" rid="F8">8</xref>): femur and patella unmodified. Cymbium pear-shaped, without claw. Basal hematodocha large, well developed. Tibial apophysis pointed, almost length of tibia, located dorsally. Tegulum larger than subtegulum. Conductor ribbon-shaped. Distal tubular membrane present. Median apophysis irregular polygon shaped. Radix elongate. Embolus originates at about 8–9 o’clock, with several ridges, bifurcated or notched distally.</p><fig id="F4" position="float" orientation="portrait"><object-id xmlns:xlink="http://www.w3.org/1999/xlink" content-type="doi" xlink:type="simple">10.3897/zookeys.1172.105034.figure4</object-id><object-id xmlns:xlink="http://www.w3.org/1999/xlink" content-type="arpha" xlink:type="simple">FCE06D5F-80CB-54A1-910C-27065F6B766A</object-id><label>Figure 4.</label><caption><p>Palp of <italic><tp:taxon-name><tp:taxon-name-part taxon-name-part-type="genus" reg="Platnickus">Platnickus</tp:taxon-name-part><tp:taxon-name-part taxon-name-part-type="species" reg="xizangensis">xizangensis</tp:taxon-name-part></tp:taxon-name></italic> comb. nov., male <bold>A, B</bold> prolateral, ventral and retrolateral view <bold>D–F</bold> expanded palp, prolateral, posterior and retrolateral view <bold>G</bold> embolus tip.</p></caption><graphic xmlns:xlink="http://www.w3.org/1999/xlink" xlink:href="zookeys-1172-203_article-105034__-g004.jpg" position="float" orientation="portrait" xlink:type="simple" id="oo_884511.jpg"><uri content-type="original_file" xlink:type="simple">https://binary.pensoft.net/fig/884511</uri></graphic></fig><fig id="F5" position="float" orientation="portrait"><object-id xmlns:xlink="http://www.w3.org/1999/xlink" content-type="doi" xlink:type="simple">10.3897/zookeys.1172.105034.figure5</object-id><object-id xmlns:xlink="http://www.w3.org/1999/xlink" content-type="arpha" xlink:type="simple">08E79D48-176D-58A6-BF8E-B7BDA8BCCC0E</object-id><label>Figure 5.</label><caption><p><italic><tp:taxon-name><tp:taxon-name-part taxon-name-part-type="genus" reg="Platnickus">Platnickus</tp:taxon-name-part><tp:taxon-name-part taxon-name-part-type="species" reg="xizangensis">xizangensis</tp:taxon-name-part></tp:taxon-name></italic> comb. nov., female <bold>A, B</bold> habitus, dorsal and ventral view <bold>C</bold> eye region, dorsal view <bold>D</bold> left palp, retrolateral view <bold>E</bold> chelicera, ventral view.</p></caption><graphic xmlns:xlink="http://www.w3.org/1999/xlink" xlink:href="zookeys-1172-203_article-105034__-g005.jpg" position="float" orientation="portrait" xlink:type="simple" id="oo_884512.jpg"><uri content-type="original_file" xlink:type="simple">https://binary.pensoft.net/fig/884512</uri></graphic></fig><p><bold><italic>Epigyne</italic>.</bold> See below (description in <italic><tp:taxon-name><tp:taxon-name-part taxon-name-part-type="genus" reg="Platnickus">P.</tp:taxon-name-part><tp:taxon-name-part taxon-name-part-type="species" reg="xizangensis">xizangensis</tp:taxon-name-part></tp:taxon-name></italic>).</p></tp:treatment-sec><tp:treatment-sec sec-type="remarks" id="SECID0E1UAE"><title>Remarks.</title><p>Currently <italic><tp:taxon-name><tp:taxon-name-part taxon-name-part-type="genus" reg="Platnickus">Platnickus</tp:taxon-name-part></tp:taxon-name></italic> gen. nov. is not assigned to any of the known subfamilies of <tp:taxon-name><tp:taxon-name-part taxon-name-part-type="family">Gnaphosidae</tp:taxon-name-part></tp:taxon-name> (<xref ref-type="bibr" rid="B1">Azevedo et al. 2017</xref>; <xref ref-type="bibr" rid="B3">Lin and Li 2020</xref>); it is unplaced.</p></tp:treatment-sec><tp:treatment-sec sec-type="distribution" id="SECID0EUVAE"><title>Distribution.</title><p>China (Xizang, Sichuan).</p></tp:treatment-sec><tp:treatment-sec sec-type="Composition" id="SECID0EZVAE"><title>Composition.</title><p><italic><tp:taxon-name><tp:taxon-name-part taxon-name-part-type="genus" reg="Platnickus">Platnickus</tp:taxon-name-part><tp:taxon-name-part taxon-name-part-type="species" reg="xizangensis">xizangensis</tp:taxon-name-part></tp:taxon-name></italic> (Hu, 2001), <italic><tp:taxon-name><tp:taxon-name-part taxon-name-part-type="genus" reg="Platnickus">P.</tp:taxon-name-part><tp:taxon-name-part taxon-name-part-type="species" reg="reni">reni</tp:taxon-name-part></tp:taxon-name></italic> sp. nov., <italic><tp:taxon-name><tp:taxon-name-part taxon-name-part-type="genus" reg="Platnickus">P.</tp:taxon-name-part><tp:taxon-name-part taxon-name-part-type="species" reg="wanglangensis">wanglangensis</tp:taxon-name-part></tp:taxon-name></italic> (Yuan, Zhao &amp; Zhang, 2019).</p></tp:treatment-sec><tp:treatment-sec><!--Section generated to contain objects referenced in tp:taxon-treatment.--><fig id="F7" position="float" orientation="portrait"><object-id xmlns:xlink="http://www.w3.org/1999/xlink" content-type="doi" xlink:type="simple">10.3897/zookeys.1172.105034.figure7</object-id><object-id xmlns:xlink="http://www.w3.org/1999/xlink" content-type="arpha" xlink:type="simple">8F8481F6-4553-5086-8678-39B1B0E404AC</object-id><label>Figure 7.</label><caption><p><italic><tp:taxon-name><tp:taxon-name-part taxon-name-part-type="genus" reg="Platnickus">Platnickus</tp:taxon-name-part><tp:taxon-name-part taxon-name-part-type="species" reg="reni">reni</tp:taxon-name-part></tp:taxon-name></italic> sp. nov., male <bold>A, B</bold> habitus, dorsal and ventral view <bold>C</bold> eye region, dorsal view <bold>D</bold> chelicera, ventral view.</p></caption><graphic xmlns:xlink="http://www.w3.org/1999/xlink" xlink:href="zookeys-1172-203_article-105034__-g007.jpg" position="float" orientation="portrait" xlink:type="simple" id="oo_884514.jpg"><uri content-type="original_file" xlink:type="simple">https://binary.pensoft.net/fig/884514</uri></graphic></fig><fig id="F8" position="float" orientation="portrait"><object-id xmlns:xlink="http://www.w3.org/1999/xlink" content-type="doi" xlink:type="simple">10.3897/zookeys.1172.105034.figure8</object-id><object-id xmlns:xlink="http://www.w3.org/1999/xlink" content-type="arpha" xlink:type="simple">598431BE-29FC-538E-BAF6-4B1856F61B5C</object-id><label>Figure 8.</label><caption><p>Palp of <italic><tp:taxon-name><tp:taxon-name-part taxon-name-part-type="genus" reg="Platnickus">Platnickus</tp:taxon-name-part><tp:taxon-name-part taxon-name-part-type="species" reg="reni">reni</tp:taxon-name-part></tp:taxon-name></italic> sp. nov., male <bold>A, B</bold> prolateral, ventral and retrolateral view <bold>D–F</bold> expanded palp (<abbrev xmlns:xlink="http://www.w3.org/1999/xlink" xlink:title="basal hematodocha" id="ABBRID0EENAG" xlink:type="simple">BH</abbrev> is broken), prolateral, anterior and retrolateral view <bold>G</bold> embolus tip.</p></caption><graphic xmlns:xlink="http://www.w3.org/1999/xlink" xlink:href="zookeys-1172-203_article-105034__-g008.jpg" position="float" orientation="portrait" xlink:type="simple" id="oo_884515.jpg"><uri content-type="original_file" xlink:type="simple">https://binary.pensoft.net/fig/884515</uri></graphic></fig></tp:treatment-sec><ref-list><ref id="B1"><mixed-citation xmlns:xlink="http://www.w3.org/1999/xlink" xlink:type="simple"><person-group><name name-style="western"><surname>Azevedo</surname><given-names>GHF</given-names></name><name name-style="western"><surname>Griswold</surname><given-names>CE</given-names></name><name name-style="western"><surname>Santos</surname><given-names>AJ</given-names></name></person-group> (<year>2017</year>) <article-title>Systematics and evolution of ground spiders revisited (<tp:taxon-name><tp:taxon-name-part taxon-name-part-type="order">Araneae</tp:taxon-name-part></tp:taxon-name>, Dionycha, <tp:taxon-name><tp:taxon-name-part taxon-name-part-type="family">Gnaphosidae</tp:taxon-name-part></tp:taxon-name>).</article-title><source>Cladistics</source><volume>34</volume>(<issue>6</issue>): <fpage>579</fpage>–<lpage>626</lpage>. <ext-link xlink:href="10.1111/cla.12226" ext-link-type="doi" xlink:type="simple">https://doi.org/10.1111/cla.12226</ext-link></mixed-citation></ref><ref id="B3"><mixed-citation xmlns:xlink="http://www.w3.org/1999/xlink" xlink:type="simple"><person-group><name name-style="western"><surname>Lin</surname><given-names>YJ</given-names></name><name name-style="western"><surname>Li</surname><given-names>SQ</given-names></name></person-group> (<year>2020</year>) <article-title>Description on <italic><tp:taxon-name><tp:taxon-name-part taxon-name-part-type="genus">Solitudes</tp:taxon-name-part><tp:taxon-name-part taxon-name-part-type="species">dushengi</tp:taxon-name-part></tp:taxon-name></italic> gen. nov et sp. nov. from Xinjiang, China (<tp:taxon-name><tp:taxon-name-part taxon-name-part-type="order">Araneae</tp:taxon-name-part></tp:taxon-name>: <tp:taxon-name><tp:taxon-name-part taxon-name-part-type="family">Gnaphosidae</tp:taxon-name-part></tp:taxon-name>).</article-title><source>Zoological Systematics</source><volume>45</volume>: <fpage>312</fpage>–<lpage>315</lpage>. <ext-link xlink:href="10.11865/zs.202036" ext-link-type="doi" xlink:type="simple">https://doi.org/10.11865/zs.202036</ext-link></mixed-citation></ref></ref-list></tp:taxon-treatment>
