# Supplementary material for: ﻿Revision of the genus Scopoides Platnick, 1989 from China, with description of a new genus (Araneae, Gnaphosidae)
Source: Zookeys. 2023 Jul 26;1172:203–15. doi: 10.3897/zookeys.1172.105034 (PMC10398562; doi:10.3897/zookeys.1172.105034)
Supplement: XML Treatment for Platnickus xizangensis [file zookeys.1172.105034-treatment4.xml]

<!DOCTYPE tp:taxon-treatment
  PUBLIC "-//TaxonX//DTD Taxonomic Treatment Publishing DTD v0 20100105//EN" "tax-treatment-NSO.dtd">
<tp:taxon-treatment xmlns:tp="http://www.plazi.org/taxpub"><tp:treatment-meta><kwd-group><label>Taxon classification</label><kwd>
                <named-content content-type="kingdom">Animalia</named-content>
              </kwd><kwd>
                <named-content content-type="order">Araneae</named-content>
              </kwd><kwd>
                <named-content content-type="family">Gnaphosidae</named-content>
              </kwd></kwd-group><mixed-citation publication-type="journal"><person-group><name><surname>Liu</surname><given-names>Bo</given-names></name><name><surname>Zhang</surname><given-names>Feng</given-names></name></person-group><article-title>﻿Revision of the genus <italic><tp:taxon-name><tp:taxon-name-part taxon-name-part-type="genus" reg="Scopoides">Scopoides</tp:taxon-name-part></tp:taxon-name></italic> Platnick, 1989 from China, with description of a new genus (<tp:taxon-name><tp:taxon-name-part taxon-name-part-type="order">Araneae</tp:taxon-name-part></tp:taxon-name>, <tp:taxon-name><tp:taxon-name-part taxon-name-part-type="family">Gnaphosidae</tp:taxon-name-part></tp:taxon-name>)</article-title><source>Zookeys</source><day>26</day><month>07</month><year>2023</year><volume>1172</volume><fpage>203</fpage><lpage>215</lpage><pub-id pub-id-type="doi">10.3897/zookeys.1172.105034</pub-id></mixed-citation></tp:treatment-meta><tp:nomenclature><label>﻿</label><tp:taxon-name>
              <object-id xmlns:xlink="http://www.w3.org/1999/xlink" content-type="arpha" xlink:type="simple">0D218924-491E-5ED6-BCF4-3F5B798E7C25</object-id>
              <tp:taxon-name-part taxon-name-part-type="genus" reg="Platnickus">Platnickus</tp:taxon-name-part>
              <tp:taxon-name-part taxon-name-part-type="species" reg="xizangensis">xizangensis</tp:taxon-name-part>
            </tp:taxon-name><tp:taxon-authority>(Hu, 2001)</tp:taxon-authority><tp:taxon-status xmlns:xlink="http://www.w3.org/1999/xlink" xlink:type="simple">comb. nov.</tp:taxon-status><xref ref-type="fig" rid="F3">Figs 3</xref><xref ref-type="fig" rid="F4">, 4</xref><xref ref-type="fig" rid="F5">, 5</xref><xref ref-type="fig" rid="F6">, 6 (西藏普蛛)</xref><tp:nomenclature-citation-list><tp:nomenclature-citation><tp:taxon-name>
                  <tp:taxon-name-part taxon-name-part-type="genus" reg="Scopoides">Scopoides</tp:taxon-name-part>
                  <tp:taxon-name-part taxon-name-part-type="species" reg="xizangensis">xizangensis</tp:taxon-name-part>
                </tp:taxon-name><comment>Hu, 2001: 268, fig. 153 (♀♂).</comment></tp:nomenclature-citation><tp:nomenclature-citation><tp:taxon-name>
                  <tp:taxon-name-part taxon-name-part-type="genus" reg="Scopoides">Scopoides</tp:taxon-name-part>
                  <tp:taxon-name-part taxon-name-part-type="species" reg="xizangensis">xizangensis</tp:taxon-name-part>
                </tp:taxon-name><comment>: <xref ref-type="bibr" rid="B5">Song et al. 2004</xref>: 207, fig. 123 (♀♂).</comment></tp:nomenclature-citation></tp:nomenclature-citation-list></tp:nomenclature><tp:treatment-sec sec-type="type material" id="SECID0EVZAE"><title>Type material.</title><p><bold><italic>Holotype</italic></bold>: ♀, China: Xizang Autonomous Region, Linzhi City, 3000 m elev., 10.VIII.1987, F. Zhang leg. <bold><italic>Paratype</italic></bold>: 3♀ 2♂, same data as holotype, examined.</p></tp:treatment-sec><tp:treatment-sec sec-type="material" id="SECID0ED1AE"><title>Other material examined.</title><p>1♂, China: Xizang Autonomous Region, Bome County, 14.VIII.2002, M. Zhu &amp; F. Zhang leg.</p></tp:treatment-sec><tp:treatment-sec sec-type="diagnosis" id="SECID0EI1AE"><title>Diagnosis.</title><p>Males resemble <italic><tp:taxon-name><tp:taxon-name-part taxon-name-part-type="genus" reg="Platnickus">P.</tp:taxon-name-part><tp:taxon-name-part taxon-name-part-type="species" reg="wanglangensis">wanglangensis</tp:taxon-name-part></tp:taxon-name></italic> in having a similar palp, but they can be distinguished by the presence of a curved embolus (vs embolus relatively straight) and the relatively flat median apophysis (vs median apophysis somewhat twisted) (Fig. <xref ref-type="fig" rid="F4">4</xref>).</p></tp:treatment-sec><tp:treatment-sec sec-type="redescription" id="SECID0E41AE"><title>Redescription.</title><p><bold>Male.</bold> Total length 5.63–6.79. One paratype: total length 6.16; carapace 2.58 long, 2.08 wide; abdomen 3.57 long, 2.35 wide. Eye sizes and interdistances: <abbrev xmlns:xlink="http://www.w3.org/1999/xlink" xlink:title="anterior median eyes" id="ABBRID0EF2AE" xlink:type="simple">AME</abbrev> 0.18, <abbrev xmlns:xlink="http://www.w3.org/1999/xlink" xlink:title="anterior lateral eyes" id="ABBRID0EJ2AE" xlink:type="simple">ALE</abbrev> 0.16, <abbrev xmlns:xlink="http://www.w3.org/1999/xlink" xlink:title="posterior median eyes" id="ABBRID0EN2AE" xlink:type="simple">PME</abbrev> 0.13, <abbrev xmlns:xlink="http://www.w3.org/1999/xlink" xlink:title="posterior lateral eyes" id="ABBRID0ER2AE" xlink:type="simple">PLE</abbrev> 0.18, <abbrev xmlns:xlink="http://www.w3.org/1999/xlink" xlink:title="anterior median eyes" id="ABBRID0EV2AE" xlink:type="simple">AME</abbrev>–<abbrev xmlns:xlink="http://www.w3.org/1999/xlink" xlink:title="anterior median eyes" id="ABBRID0EZ2AE" xlink:type="simple">AME</abbrev> 0.05, <abbrev xmlns:xlink="http://www.w3.org/1999/xlink" xlink:title="anterior median eyes" id="ABBRID0E42AE" xlink:type="simple">AME</abbrev>–<abbrev xmlns:xlink="http://www.w3.org/1999/xlink" xlink:title="anterior lateral eyes" id="ABBRID0EB3AE" xlink:type="simple">ALE</abbrev> 0.02, <abbrev xmlns:xlink="http://www.w3.org/1999/xlink" xlink:title="posterior median eyes" id="ABBRID0EF3AE" xlink:type="simple">PME</abbrev>–<abbrev xmlns:xlink="http://www.w3.org/1999/xlink" xlink:title="posterior median eyes" id="ABBRID0EJ3AE" xlink:type="simple">PME</abbrev> 0.10, <abbrev xmlns:xlink="http://www.w3.org/1999/xlink" xlink:title="posterior median eyes" id="ABBRID0EN3AE" xlink:type="simple">PME</abbrev>–<abbrev xmlns:xlink="http://www.w3.org/1999/xlink" xlink:title="posterior lateral eyes" id="ABBRID0ER3AE" xlink:type="simple">PLE</abbrev> 0.05, <abbrev xmlns:xlink="http://www.w3.org/1999/xlink" xlink:title="anterior lateral eyes" id="ABBRID0EV3AE" xlink:type="simple">ALE</abbrev>–<abbrev xmlns:xlink="http://www.w3.org/1999/xlink" xlink:title="posterior lateral eyes" id="ABBRID0EZ3AE" xlink:type="simple">PLE</abbrev> 0.04. Leg measurements: I 6.52 (1.93, 1.02, 1.55, 1.12, 0.90), II 6.26 (1.80, 0.97, 1.52, 1.09, 0.88), III 5.57 (1.58, 0.76, 1.23, 1.19, 0.81), IV 7.61 (2.07, 1.06, 1.75, 1.79, 0.94). Leg spination: I: <abbrev xmlns:xlink="http://www.w3.org/1999/xlink" xlink:title="femur" id="ABBRID0E43AE" xlink:type="simple">Fe</abbrev> d3 p2 r1, <abbrev xmlns:xlink="http://www.w3.org/1999/xlink" xlink:title="tibia" id="ABBRID0EB4AE" xlink:type="simple">Ti</abbrev> v4, <abbrev xmlns:xlink="http://www.w3.org/1999/xlink" xlink:title="metatarsus" id="ABBRID0EF4AE" xlink:type="simple">Mt</abbrev> v2; II: <abbrev xmlns:xlink="http://www.w3.org/1999/xlink" xlink:title="femur" id="ABBRID0EJ4AE" xlink:type="simple">Fe</abbrev> d3 p2 r1, <abbrev xmlns:xlink="http://www.w3.org/1999/xlink" xlink:title="tibia" id="ABBRID0EN4AE" xlink:type="simple">Ti</abbrev> v4, <abbrev xmlns:xlink="http://www.w3.org/1999/xlink" xlink:title="metatarsus" id="ABBRID0ER4AE" xlink:type="simple">Mt</abbrev> v2; III: <abbrev xmlns:xlink="http://www.w3.org/1999/xlink" xlink:title="femur" id="ABBRID0EV4AE" xlink:type="simple">Fe</abbrev> d3 p2 r2, <abbrev xmlns:xlink="http://www.w3.org/1999/xlink" xlink:title="patella" id="ABBRID0EZ4AE" xlink:type="simple">Pa</abbrev> p1 r1, <abbrev xmlns:xlink="http://www.w3.org/1999/xlink" xlink:title="tibia" id="ABBRID0E44AE" xlink:type="simple">Ti</abbrev> p5 r4 v5, <abbrev xmlns:xlink="http://www.w3.org/1999/xlink" xlink:title="metatarsus" id="ABBRID0EB5AE" xlink:type="simple">Mt</abbrev> d2 p3 r2 v6; IV: <abbrev xmlns:xlink="http://www.w3.org/1999/xlink" xlink:title="femur" id="ABBRID0EF5AE" xlink:type="simple">Fe</abbrev> d3 p2 r2, <abbrev xmlns:xlink="http://www.w3.org/1999/xlink" xlink:title="patella" id="ABBRID0EJ5AE" xlink:type="simple">Pa</abbrev> r1, <abbrev xmlns:xlink="http://www.w3.org/1999/xlink" xlink:title="tibia" id="ABBRID0EN5AE" xlink:type="simple">Ti</abbrev> p5 r5 v6, <abbrev xmlns:xlink="http://www.w3.org/1999/xlink" xlink:title="metatarsus" id="ABBRID0ER5AE" xlink:type="simple">Mt</abbrev> d1 p3 r3 v6. Cheliceral promargin with 2 teeth. Color in alcohol (Fig. <xref ref-type="fig" rid="F3">3A, B</xref>): carapace and legs light brown.</p><p><bold><italic>Palp</italic></bold> (Fig. <xref ref-type="fig" rid="F4">4</xref>). Conductor ribbon-shaped. Median apophysis relatively flat and long, almost 1/2 length of bulb. Embolus broad, width/length ratio nearly 1/2, enwrapped by elongated radix. Embolus tip bifurcated, with many embolar denticles posteriorly.</p><p><bold>Female.</bold> Total length 6.32–7.01. Holotype: total length 6.75; carapace 2.89 long, 2.21 wide; abdomen 3.81 long, 2.58 wide. Eye sizes and interdistances: <abbrev xmlns:xlink="http://www.w3.org/1999/xlink" xlink:title="anterior median eyes" id="ABBRID0EI6AE" xlink:type="simple">AME</abbrev> 0.19, <abbrev xmlns:xlink="http://www.w3.org/1999/xlink" xlink:title="anterior lateral eyes" id="ABBRID0EM6AE" xlink:type="simple">ALE</abbrev> 0.17, <abbrev xmlns:xlink="http://www.w3.org/1999/xlink" xlink:title="posterior median eyes" id="ABBRID0EQ6AE" xlink:type="simple">PME</abbrev> 0.16, <abbrev xmlns:xlink="http://www.w3.org/1999/xlink" xlink:title="posterior lateral eyes" id="ABBRID0EU6AE" xlink:type="simple">PLE</abbrev> 0.18, <abbrev xmlns:xlink="http://www.w3.org/1999/xlink" xlink:title="anterior median eyes" id="ABBRID0EY6AE" xlink:type="simple">AME</abbrev>–<abbrev xmlns:xlink="http://www.w3.org/1999/xlink" xlink:title="anterior median eyes" id="ABBRID0E36AE" xlink:type="simple">AME</abbrev> 0.04, <abbrev xmlns:xlink="http://www.w3.org/1999/xlink" xlink:title="anterior median eyes" id="ABBRID0EBAAG" xlink:type="simple">AME</abbrev>–<abbrev xmlns:xlink="http://www.w3.org/1999/xlink" xlink:title="anterior lateral eyes" id="ABBRID0EFAAG" xlink:type="simple">ALE</abbrev> 0.02, <abbrev xmlns:xlink="http://www.w3.org/1999/xlink" xlink:title="posterior median eyes" id="ABBRID0EJAAG" xlink:type="simple">PME</abbrev>–<abbrev xmlns:xlink="http://www.w3.org/1999/xlink" xlink:title="posterior median eyes" id="ABBRID0ENAAG" xlink:type="simple">PME</abbrev> 0.10, <abbrev xmlns:xlink="http://www.w3.org/1999/xlink" xlink:title="posterior median eyes" id="ABBRID0ERAAG" xlink:type="simple">PME</abbrev>–<abbrev xmlns:xlink="http://www.w3.org/1999/xlink" xlink:title="posterior lateral eyes" id="ABBRID0EVAAG" xlink:type="simple">PLE</abbrev> 0.07, <abbrev xmlns:xlink="http://www.w3.org/1999/xlink" xlink:title="anterior lateral eyes" id="ABBRID0EZAAG" xlink:type="simple">ALE</abbrev>–<abbrev xmlns:xlink="http://www.w3.org/1999/xlink" xlink:title="posterior lateral eyes" id="ABBRID0E4AAG" xlink:type="simple">PLE</abbrev> 0.02. Leg measurements: I 6.03 (1.78, 0.90, 1.51, 1.03, 0.81), II 5.57 (1.69, 0.91, 1.37, 0.84, 0.76), III 5.19 (1.50, 0.75, 1.06, 1.15, 0.73), IV 7.38 (2.01, 1.00, 1.74, 1.75, 0.88). Leg spination: I: <abbrev xmlns:xlink="http://www.w3.org/1999/xlink" xlink:title="femur" id="ABBRID0EBBAG" xlink:type="simple">Fe</abbrev> d3 p2, <abbrev xmlns:xlink="http://www.w3.org/1999/xlink" xlink:title="tibia" id="ABBRID0EFBAG" xlink:type="simple">Ti</abbrev> v3, <abbrev xmlns:xlink="http://www.w3.org/1999/xlink" xlink:title="metatarsus" id="ABBRID0EJBAG" xlink:type="simple">Mt</abbrev> v2; II: <abbrev xmlns:xlink="http://www.w3.org/1999/xlink" xlink:title="femur" id="ABBRID0ENBAG" xlink:type="simple">Fe</abbrev> d3 p2 r1, <abbrev xmlns:xlink="http://www.w3.org/1999/xlink" xlink:title="tibia" id="ABBRID0ERBAG" xlink:type="simple">Ti</abbrev> v3, <abbrev xmlns:xlink="http://www.w3.org/1999/xlink" xlink:title="metatarsus" id="ABBRID0EVBAG" xlink:type="simple">Mt</abbrev> v2; III: <abbrev xmlns:xlink="http://www.w3.org/1999/xlink" xlink:title="femur" id="ABBRID0EZBAG" xlink:type="simple">Fe</abbrev> d3 p2 r2, <abbrev xmlns:xlink="http://www.w3.org/1999/xlink" xlink:title="patella" id="ABBRID0E4BAG" xlink:type="simple">Pa</abbrev> p1 r1, <abbrev xmlns:xlink="http://www.w3.org/1999/xlink" xlink:title="tibia" id="ABBRID0EBCAG" xlink:type="simple">Ti</abbrev> p4 r4 v5, <abbrev xmlns:xlink="http://www.w3.org/1999/xlink" xlink:title="metatarsus" id="ABBRID0EFCAG" xlink:type="simple">Mt</abbrev> d2 p3 r2 v6; IV: <abbrev xmlns:xlink="http://www.w3.org/1999/xlink" xlink:title="femur" id="ABBRID0EJCAG" xlink:type="simple">Fe</abbrev> d3 p2 r2, <abbrev xmlns:xlink="http://www.w3.org/1999/xlink" xlink:title="patella" id="ABBRID0ENCAG" xlink:type="simple">Pa</abbrev> r1, <abbrev xmlns:xlink="http://www.w3.org/1999/xlink" xlink:title="tibia" id="ABBRID0ERCAG" xlink:type="simple">Ti</abbrev> p4 r5 v6, <abbrev xmlns:xlink="http://www.w3.org/1999/xlink" xlink:title="metatarsus" id="ABBRID0EVCAG" xlink:type="simple">Mt</abbrev> d1 p3 r3 v6. Chelicerae (Fig. <xref ref-type="fig" rid="F5">5E</xref>) as in male. Color in alcohol (Fig. <xref ref-type="fig" rid="F5">5A, B</xref>) as in male.</p><p><bold><italic>Epigyne</italic></bold> (Fig. <xref ref-type="fig" rid="F6">6</xref>). Epigynal plate irregularly hexagon-shaped, width/length ratio almost 7/5, with large atrium. Anterior folds M-shaped, forming hoods posteriorly. Lateral folds form pockets antero-laterally. Septum wide posteriorly, stem almost 3 times thinner than base. Copulatory opening large, distinct, located posteriorly. Copulatory ducts well sclerotized and short. Primary spermathecae large, peanut-shell-shaped. Secondary spermathecae with long ducts and many glands. Bennett’s gland long, oval, with constriction medially. Fertilization ducts laterally directed.</p><fig id="F6" position="float" orientation="portrait"><object-id xmlns:xlink="http://www.w3.org/1999/xlink" content-type="doi" xlink:type="simple">10.3897/zookeys.1172.105034.figure6</object-id><object-id xmlns:xlink="http://www.w3.org/1999/xlink" content-type="arpha" xlink:type="simple">C1D27883-488A-5193-AEDF-A2C187CCDDAB</object-id><label>Figure 6.</label><caption><p>Female genitalia of <italic><tp:taxon-name><tp:taxon-name-part taxon-name-part-type="genus" reg="Platnickus">Platnickus</tp:taxon-name-part><tp:taxon-name-part taxon-name-part-type="species" reg="xizangensis">xizangensis</tp:taxon-name-part></tp:taxon-name></italic> comb. nov. <bold>A, C</bold> ventral view <bold>B, D</bold> dorsal view.</p></caption><graphic xmlns:xlink="http://www.w3.org/1999/xlink" xlink:href="zookeys-1172-203_article-105034__-g006.jpg" position="float" orientation="portrait" xlink:type="simple" id="oo_884513.jpg"><uri content-type="original_file" xlink:type="simple">https://binary.pensoft.net/fig/884513</uri></graphic></fig></tp:treatment-sec><tp:treatment-sec sec-type="distribution" id="SECID0EIEAG"><title>Distribution.</title><p>China (Xizang).</p></tp:treatment-sec><tp:treatment-sec><!--Section generated to contain objects referenced in tp:taxon-treatment.--><fig id="F3" position="float" orientation="portrait"><object-id xmlns:xlink="http://www.w3.org/1999/xlink" content-type="doi" xlink:type="simple">10.3897/zookeys.1172.105034.figure3</object-id><object-id xmlns:xlink="http://www.w3.org/1999/xlink" content-type="arpha" xlink:type="simple">AAE28ED8-A270-5346-A6F6-88A939C5B9C5</object-id><label>Figure 3.</label><caption><p><italic><tp:taxon-name><tp:taxon-name-part taxon-name-part-type="genus" reg="Platnickus">Platnickus</tp:taxon-name-part><tp:taxon-name-part taxon-name-part-type="species" reg="xizangensis">xizangensis</tp:taxon-name-part></tp:taxon-name></italic> comb. nov., male <bold>A–C</bold> habitus, dorsal, ventral, and frontal view <bold>D</bold> eye region, dorsal view <bold>E</bold> metatarsus IV, preening brush, ventral view <bold>F</bold> tarsus IV, claw and claw tuft, lateral view <bold>G</bold> spigots on anterior lateral spinneret <bold>H</bold> spinnerets, ventral view <bold>I</bold> chelicerae, ventral view.</p></caption><graphic xmlns:xlink="http://www.w3.org/1999/xlink" xlink:href="zookeys-1172-203_article-105034__-g003.jpg" position="float" orientation="portrait" xlink:type="simple" id="oo_884510.jpg"><uri content-type="original_file" xlink:type="simple">https://binary.pensoft.net/fig/884510</uri></graphic></fig><fig id="F4" position="float" orientation="portrait"><object-id xmlns:xlink="http://www.w3.org/1999/xlink" content-type="doi" xlink:type="simple">10.3897/zookeys.1172.105034.figure4</object-id><object-id xmlns:xlink="http://www.w3.org/1999/xlink" content-type="arpha" xlink:type="simple">FCE06D5F-80CB-54A1-910C-27065F6B766A</object-id><label>Figure 4.</label><caption><p>Palp of <italic><tp:taxon-name><tp:taxon-name-part taxon-name-part-type="genus" reg="Platnickus">Platnickus</tp:taxon-name-part><tp:taxon-name-part taxon-name-part-type="species" reg="xizangensis">xizangensis</tp:taxon-name-part></tp:taxon-name></italic> comb. nov., male <bold>A, B</bold> prolateral, ventral and retrolateral view <bold>D–F</bold> expanded palp, prolateral, posterior and retrolateral view <bold>G</bold> embolus tip.</p></caption><graphic xmlns:xlink="http://www.w3.org/1999/xlink" xlink:href="zookeys-1172-203_article-105034__-g004.jpg" position="float" orientation="portrait" xlink:type="simple" id="oo_884511.jpg"><uri content-type="original_file" xlink:type="simple">https://binary.pensoft.net/fig/884511</uri></graphic></fig><fig id="F5" position="float" orientation="portrait"><object-id xmlns:xlink="http://www.w3.org/1999/xlink" content-type="doi" xlink:type="simple">10.3897/zookeys.1172.105034.figure5</object-id><object-id xmlns:xlink="http://www.w3.org/1999/xlink" content-type="arpha" xlink:type="simple">08E79D48-176D-58A6-BF8E-B7BDA8BCCC0E</object-id><label>Figure 5.</label><caption><p><italic><tp:taxon-name><tp:taxon-name-part taxon-name-part-type="genus" reg="Platnickus">Platnickus</tp:taxon-name-part><tp:taxon-name-part taxon-name-part-type="species" reg="xizangensis">xizangensis</tp:taxon-name-part></tp:taxon-name></italic> comb. nov., female <bold>A, B</bold> habitus, dorsal and ventral view <bold>C</bold> eye region, dorsal view <bold>D</bold> left palp, retrolateral view <bold>E</bold> chelicera, ventral view.</p></caption><graphic xmlns:xlink="http://www.w3.org/1999/xlink" xlink:href="zookeys-1172-203_article-105034__-g005.jpg" position="float" orientation="portrait" xlink:type="simple" id="oo_884512.jpg"><uri content-type="original_file" xlink:type="simple">https://binary.pensoft.net/fig/884512</uri></graphic></fig></tp:treatment-sec><ref-list><ref id="B5"><mixed-citation xmlns:xlink="http://www.w3.org/1999/xlink" xlink:type="simple"><person-group><name name-style="western"><surname>Song</surname><given-names>DX</given-names></name><name name-style="western"><surname>Zhu</surname><given-names>MS</given-names></name><name name-style="western"><surname>Zhang</surname><given-names>F</given-names></name></person-group> (<year>2004</year>) Fauna Sinica: Invertebrata (Vol. 39): <tp:taxon-name><tp:taxon-name-part taxon-name-part-type="class">Arachnida</tp:taxon-name-part></tp:taxon-name>: <tp:taxon-name><tp:taxon-name-part taxon-name-part-type="order">Araneae</tp:taxon-name-part></tp:taxon-name>: <tp:taxon-name><tp:taxon-name-part taxon-name-part-type="family">Gnaphosidae</tp:taxon-name-part></tp:taxon-name>. Science Press, Beijing, 243–246.</mixed-citation></ref></ref-list></tp:taxon-treatment>
