# Supplementary material for: ﻿Revision of the genus Scopoides Platnick, 1989 from China, with description of a new genus (Araneae, Gnaphosidae)
Source: Zookeys. 2023 Jul 26;1172:203–15. doi: 10.3897/zookeys.1172.105034 (PMC10398562; doi:10.3897/zookeys.1172.105034)
Supplement: XML Treatment for Platnickus reni [file zookeys.1172.105034-treatment5.xml]

<!DOCTYPE tp:taxon-treatment
  PUBLIC "-//TaxonX//DTD Taxonomic Treatment Publishing DTD v0 20100105//EN" "tax-treatment-NSO.dtd">
<tp:taxon-treatment xmlns:tp="http://www.plazi.org/taxpub"><tp:treatment-meta><kwd-group><label>Taxon classification</label><kwd>
                <named-content content-type="kingdom">Animalia</named-content>
              </kwd><kwd>
                <named-content content-type="order">Araneae</named-content>
              </kwd><kwd>
                <named-content content-type="family">Gnaphosidae</named-content>
              </kwd></kwd-group><mixed-citation publication-type="journal"><person-group><name><surname>Liu</surname><given-names>Bo</given-names></name><name><surname>Zhang</surname><given-names>Feng</given-names></name></person-group><article-title>﻿Revision of the genus <italic><tp:taxon-name><tp:taxon-name-part taxon-name-part-type="genus" reg="Scopoides">Scopoides</tp:taxon-name-part></tp:taxon-name></italic> Platnick, 1989 from China, with description of a new genus (<tp:taxon-name><tp:taxon-name-part taxon-name-part-type="order">Araneae</tp:taxon-name-part></tp:taxon-name>, <tp:taxon-name><tp:taxon-name-part taxon-name-part-type="family">Gnaphosidae</tp:taxon-name-part></tp:taxon-name>)</article-title><source>Zookeys</source><day>26</day><month>07</month><year>2023</year><volume>1172</volume><fpage>203</fpage><lpage>215</lpage><pub-id pub-id-type="doi">10.3897/zookeys.1172.105034</pub-id></mixed-citation></tp:treatment-meta><tp:nomenclature><label>﻿</label><tp:taxon-name>
              <object-id xmlns:xlink="http://www.w3.org/1999/xlink" content-type="arpha" xlink:type="simple">777CE7E3-0C84-583D-ABC2-6170509A713A</object-id>
              <tp:taxon-name-part taxon-name-part-type="genus" reg="Platnickus">Platnickus</tp:taxon-name-part>
              <tp:taxon-name-part taxon-name-part-type="species" reg="reni">reni</tp:taxon-name-part>
              <object-id xmlns:xlink="http://www.w3.org/1999/xlink" content-type="zoobank" xlink:type="simple">https://zoobank.org/80C1C20A-464C-4116-BC49-89689FDFEFEF</object-id>
            </tp:taxon-name><tp:taxon-status xmlns:xlink="http://www.w3.org/1999/xlink" xlink:type="simple">sp. nov.</tp:taxon-status><xref ref-type="fig" rid="F7">Figs 7</xref><xref ref-type="fig" rid="F8">, 8 (任氏普蛛)</xref></tp:nomenclature><tp:treatment-sec sec-type="type material" id="SECID0E6FAG"><title>Type material.</title><p><bold><italic>Holotype</italic></bold>: ♂, China: Sichuan Prov., Barkam City, Mount Zhangqia, 3100 m elev., 27.VII.1999, G. Ren leg.</p></tp:treatment-sec><tp:treatment-sec sec-type="etymology" id="SECID0EKGAG"><title>Etymology.</title><p>The species is named after the collector Prof. Guodong Ren (Hebei University, Baoding, China).</p></tp:treatment-sec><tp:treatment-sec sec-type="diagnosis" id="SECID0EPGAG"><title>Diagnosis.</title><p>The male resembles <italic><tp:taxon-name><tp:taxon-name-part taxon-name-part-type="genus" reg="Platnickus">P.</tp:taxon-name-part><tp:taxon-name-part taxon-name-part-type="species" reg="xizangensis">xizangensis</tp:taxon-name-part></tp:taxon-name></italic> in having a similar palp, but it can be distinguished by the presence of embolar base process (EP1 and EP2), the notched embolus tip (vs bifid), the spoon-shaped conductor in retrolateral view (vs ribbon shaped), and the relatively short median apophysis, almost 1/3 length of bulb (vs relatively long, almost 1/2 length of bulb) (Figs <xref ref-type="fig" rid="F4">4</xref>, <xref ref-type="fig" rid="F8">8</xref>).</p></tp:treatment-sec><tp:treatment-sec sec-type="description" id="SECID0EIHAG"><title>Description.</title><p><bold>Male.</bold> total length 5.71; carapace 3.38 long, 2.33 wide; abdomen 4.13 long, 2.27 wide. Eye sizes and interdistances: <abbrev xmlns:xlink="http://www.w3.org/1999/xlink" xlink:title="anterior median eyes" id="ABBRID0EQHAG" xlink:type="simple">AME</abbrev> 0.18, <abbrev xmlns:xlink="http://www.w3.org/1999/xlink" xlink:title="anterior lateral eyes" id="ABBRID0EUHAG" xlink:type="simple">ALE</abbrev> 0.17, <abbrev xmlns:xlink="http://www.w3.org/1999/xlink" xlink:title="posterior median eyes" id="ABBRID0EYHAG" xlink:type="simple">PME</abbrev> 0.14, <abbrev xmlns:xlink="http://www.w3.org/1999/xlink" xlink:title="posterior lateral eyes" id="ABBRID0E3HAG" xlink:type="simple">PLE</abbrev> 0.19, <abbrev xmlns:xlink="http://www.w3.org/1999/xlink" xlink:title="anterior median eyes" id="ABBRID0EAIAG" xlink:type="simple">AME</abbrev>–<abbrev xmlns:xlink="http://www.w3.org/1999/xlink" xlink:title="anterior median eyes" id="ABBRID0EEIAG" xlink:type="simple">AME</abbrev> 0.08, <abbrev xmlns:xlink="http://www.w3.org/1999/xlink" xlink:title="anterior median eyes" id="ABBRID0EIIAG" xlink:type="simple">AME</abbrev>–<abbrev xmlns:xlink="http://www.w3.org/1999/xlink" xlink:title="anterior lateral eyes" id="ABBRID0EMIAG" xlink:type="simple">ALE</abbrev> 0.03, <abbrev xmlns:xlink="http://www.w3.org/1999/xlink" xlink:title="posterior median eyes" id="ABBRID0EQIAG" xlink:type="simple">PME</abbrev>–<abbrev xmlns:xlink="http://www.w3.org/1999/xlink" xlink:title="posterior median eyes" id="ABBRID0EUIAG" xlink:type="simple">PME</abbrev> 0.10, <abbrev xmlns:xlink="http://www.w3.org/1999/xlink" xlink:title="posterior median eyes" id="ABBRID0EYIAG" xlink:type="simple">PME</abbrev>–<abbrev xmlns:xlink="http://www.w3.org/1999/xlink" xlink:title="posterior lateral eyes" id="ABBRID0E3IAG" xlink:type="simple">PLE</abbrev> 0.08, <abbrev xmlns:xlink="http://www.w3.org/1999/xlink" xlink:title="anterior lateral eyes" id="ABBRID0EAJAG" xlink:type="simple">ALE</abbrev>–<abbrev xmlns:xlink="http://www.w3.org/1999/xlink" xlink:title="posterior lateral eyes" id="ABBRID0EEJAG" xlink:type="simple">PLE</abbrev> 0.05. Leg measurements: I 8.86 (2.57, 1.33, 2.17, 1.59, 1.20), II 8.15 (2.37, 1.28, 1.94, 1.47, 1.09), III 7.39 (2.11, 1.05, 1.62, 1.60, 1.01), IV 10.62 (2.89, 1.39, 2.34, 2.90, 1.10). Leg spination: I: <abbrev xmlns:xlink="http://www.w3.org/1999/xlink" xlink:title="femur" id="ABBRID0EIJAG" xlink:type="simple">Fe</abbrev> d2 p1, <abbrev xmlns:xlink="http://www.w3.org/1999/xlink" xlink:title="tibia" id="ABBRID0EMJAG" xlink:type="simple">Ti</abbrev> v2; II: <abbrev xmlns:xlink="http://www.w3.org/1999/xlink" xlink:title="femur" id="ABBRID0EQJAG" xlink:type="simple">Fe</abbrev> d2 p1, <abbrev xmlns:xlink="http://www.w3.org/1999/xlink" xlink:title="tibia" id="ABBRID0EUJAG" xlink:type="simple">Ti</abbrev> v3, <abbrev xmlns:xlink="http://www.w3.org/1999/xlink" xlink:title="metatarsus" id="ABBRID0EYJAG" xlink:type="simple">Mt</abbrev> v1; III: <abbrev xmlns:xlink="http://www.w3.org/1999/xlink" xlink:title="femur" id="ABBRID0E3JAG" xlink:type="simple">Fe</abbrev> d2 p1 r2, <abbrev xmlns:xlink="http://www.w3.org/1999/xlink" xlink:title="patella" id="ABBRID0EAKAG" xlink:type="simple">Pa</abbrev> r1, <abbrev xmlns:xlink="http://www.w3.org/1999/xlink" xlink:title="tibia" id="ABBRID0EEKAG" xlink:type="simple">Ti</abbrev> p3 r3 v4, <abbrev xmlns:xlink="http://www.w3.org/1999/xlink" xlink:title="metatarsus" id="ABBRID0EIKAG" xlink:type="simple">Mt</abbrev> d1 p3 r3 v4; IV: <abbrev xmlns:xlink="http://www.w3.org/1999/xlink" xlink:title="femur" id="ABBRID0EMKAG" xlink:type="simple">Fe</abbrev> d2 r3, <abbrev xmlns:xlink="http://www.w3.org/1999/xlink" xlink:title="patella" id="ABBRID0EQKAG" xlink:type="simple">Pa</abbrev> r1, <abbrev xmlns:xlink="http://www.w3.org/1999/xlink" xlink:title="tibia" id="ABBRID0EUKAG" xlink:type="simple">Ti</abbrev> p3 r3 v6, <abbrev xmlns:xlink="http://www.w3.org/1999/xlink" xlink:title="metatarsus" id="ABBRID0EYKAG" xlink:type="simple">Mt</abbrev> d1 p3 r3 v6. Cheliceral promargin with 3 teeth (Fig. <xref ref-type="fig" rid="F7">7D</xref>). Color in alcohol (Fig. <xref ref-type="fig" rid="F7">7A, B</xref>): carapace and legs yellow-brown.</p><fig id="F7" position="float" orientation="portrait"><object-id xmlns:xlink="http://www.w3.org/1999/xlink" content-type="doi" xlink:type="simple">10.3897/zookeys.1172.105034.figure7</object-id><object-id xmlns:xlink="http://www.w3.org/1999/xlink" content-type="arpha" xlink:type="simple">8F8481F6-4553-5086-8678-39B1B0E404AC</object-id><label>Figure 7.</label><caption><p><italic><tp:taxon-name><tp:taxon-name-part taxon-name-part-type="genus" reg="Platnickus">Platnickus</tp:taxon-name-part><tp:taxon-name-part taxon-name-part-type="species" reg="reni">reni</tp:taxon-name-part></tp:taxon-name></italic> sp. nov., male <bold>A, B</bold> habitus, dorsal and ventral view <bold>C</bold> eye region, dorsal view <bold>D</bold> chelicera, ventral view.</p></caption><graphic xmlns:xlink="http://www.w3.org/1999/xlink" xlink:href="zookeys-1172-203_article-105034__-g007.jpg" position="float" orientation="portrait" xlink:type="simple" id="oo_884514.jpg"><uri content-type="original_file" xlink:type="simple">https://binary.pensoft.net/fig/884514</uri></graphic></fig><p><bold><italic>Palp</italic></bold> (Fig. <xref ref-type="fig" rid="F8">8</xref>). Conductor spoon-shaped in retrolateral view. Median apophysis relatively short, almost 1/3 length of bulb. Subtegulum slender anteriorly. Embolus twisted distally, with several ridges that form processes (EP1 and EP2). Embolus tip notched.</p><fig id="F8" position="float" orientation="portrait"><object-id xmlns:xlink="http://www.w3.org/1999/xlink" content-type="doi" xlink:type="simple">10.3897/zookeys.1172.105034.figure8</object-id><object-id xmlns:xlink="http://www.w3.org/1999/xlink" content-type="arpha" xlink:type="simple">598431BE-29FC-538E-BAF6-4B1856F61B5C</object-id><label>Figure 8.</label><caption><p>Palp of <italic><tp:taxon-name><tp:taxon-name-part taxon-name-part-type="genus" reg="Platnickus">Platnickus</tp:taxon-name-part><tp:taxon-name-part taxon-name-part-type="species" reg="reni">reni</tp:taxon-name-part></tp:taxon-name></italic> sp. nov., male <bold>A, B</bold> prolateral, ventral and retrolateral view <bold>D–F</bold> expanded palp (<abbrev xmlns:xlink="http://www.w3.org/1999/xlink" xlink:title="basal hematodocha" id="ABBRID0EENAG" xlink:type="simple">BH</abbrev> is broken), prolateral, anterior and retrolateral view <bold>G</bold> embolus tip.</p></caption><graphic xmlns:xlink="http://www.w3.org/1999/xlink" xlink:href="zookeys-1172-203_article-105034__-g008.jpg" position="float" orientation="portrait" xlink:type="simple" id="oo_884515.jpg"><uri content-type="original_file" xlink:type="simple">https://binary.pensoft.net/fig/884515</uri></graphic></fig><p><bold>Female.</bold> Unknown.</p></tp:treatment-sec><tp:treatment-sec sec-type="distribution" id="SECID0ETNAG"><title>Distribution.</title><p>China (Sichuan).</p></tp:treatment-sec><tp:treatment-sec><!--Section generated to contain objects referenced in tp:taxon-treatment.--><fig id="F4" position="float" orientation="portrait"><object-id xmlns:xlink="http://www.w3.org/1999/xlink" content-type="doi" xlink:type="simple">10.3897/zookeys.1172.105034.figure4</object-id><object-id xmlns:xlink="http://www.w3.org/1999/xlink" content-type="arpha" xlink:type="simple">FCE06D5F-80CB-54A1-910C-27065F6B766A</object-id><label>Figure 4.</label><caption><p>Palp of <italic><tp:taxon-name><tp:taxon-name-part taxon-name-part-type="genus" reg="Platnickus">Platnickus</tp:taxon-name-part><tp:taxon-name-part taxon-name-part-type="species" reg="xizangensis">xizangensis</tp:taxon-name-part></tp:taxon-name></italic> comb. nov., male <bold>A, B</bold> prolateral, ventral and retrolateral view <bold>D–F</bold> expanded palp, prolateral, posterior and retrolateral view <bold>G</bold> embolus tip.</p></caption><graphic xmlns:xlink="http://www.w3.org/1999/xlink" xlink:href="zookeys-1172-203_article-105034__-g004.jpg" position="float" orientation="portrait" xlink:type="simple" id="oo_884511.jpg"><uri content-type="original_file" xlink:type="simple">https://binary.pensoft.net/fig/884511</uri></graphic></fig></tp:treatment-sec></tp:taxon-treatment>
