# Supplementary material for: ﻿Revision of the genus Scopoides Platnick, 1989 from China, with description of a new genus (Araneae, Gnaphosidae)
Source: Zookeys. 2023 Jul 26;1172:203–15. doi: 10.3897/zookeys.1172.105034 (PMC10398562; doi:10.3897/zookeys.1172.105034)
Supplement: XML Treatment for Platnickus wanglangensis [file zookeys.1172.105034-treatment6.xml]

<!DOCTYPE tp:taxon-treatment
  PUBLIC "-//TaxonX//DTD Taxonomic Treatment Publishing DTD v0 20100105//EN" "tax-treatment-NSO.dtd">
<tp:taxon-treatment xmlns:tp="http://www.plazi.org/taxpub"><tp:treatment-meta><kwd-group><label>Taxon classification</label><kwd>
                <named-content content-type="kingdom">Animalia</named-content>
              </kwd><kwd>
                <named-content content-type="order">Araneae</named-content>
              </kwd><kwd>
                <named-content content-type="family">Gnaphosidae</named-content>
              </kwd></kwd-group><mixed-citation publication-type="journal"><person-group><name><surname>Liu</surname><given-names>Bo</given-names></name><name><surname>Zhang</surname><given-names>Feng</given-names></name></person-group><article-title>﻿Revision of the genus <italic><tp:taxon-name><tp:taxon-name-part taxon-name-part-type="genus" reg="Scopoides">Scopoides</tp:taxon-name-part></tp:taxon-name></italic> Platnick, 1989 from China, with description of a new genus (<tp:taxon-name><tp:taxon-name-part taxon-name-part-type="order">Araneae</tp:taxon-name-part></tp:taxon-name>, <tp:taxon-name><tp:taxon-name-part taxon-name-part-type="family">Gnaphosidae</tp:taxon-name-part></tp:taxon-name>)</article-title><source>Zookeys</source><day>26</day><month>07</month><year>2023</year><volume>1172</volume><fpage>203</fpage><lpage>215</lpage><pub-id pub-id-type="doi">10.3897/zookeys.1172.105034</pub-id></mixed-citation></tp:treatment-meta><tp:nomenclature><label>﻿</label><tp:taxon-name>
              <object-id xmlns:xlink="http://www.w3.org/1999/xlink" content-type="arpha" xlink:type="simple">3E3CF867-8C9F-513A-8E05-66F2E037473B</object-id>
              <tp:taxon-name-part taxon-name-part-type="genus" reg="Platnickus">Platnickus</tp:taxon-name-part>
              <tp:taxon-name-part taxon-name-part-type="species" reg="wanglangensis">wanglangensis</tp:taxon-name-part>
            </tp:taxon-name><tp:taxon-authority>(Yuan, Zhao &amp; Zhang, 2019)</tp:taxon-authority><tp:taxon-status xmlns:xlink="http://www.w3.org/1999/xlink" xlink:type="simple">comb. nov.</tp:taxon-status><tp:nomenclature-citation-list><tp:nomenclature-citation><tp:taxon-name>
                  <tp:taxon-name-part taxon-name-part-type="genus" reg="Scopoides">Scopoides</tp:taxon-name-part>
                  <tp:taxon-name-part taxon-name-part-type="species" reg="wanglangensis">wanglangensis</tp:taxon-name-part>
                </tp:taxon-name><comment>Yuan, Zhao &amp; Zhang, 2019: 22, fig. 16 (♂).</comment></tp:nomenclature-citation></tp:nomenclature-citation-list></tp:nomenclature><tp:treatment-sec sec-type="type material" id="SECID0ELPAG"><title>Type material.</title><p><bold><italic>Holotype</italic></bold>: ♂, China: Sichuan Province, Pingwu County, Wanglang Nature Reserve, Zhugencha, Baisha Valley, <named-content xmlns:xlink="http://www.w3.org/1999/xlink" content-type="dwc:verbatimCoordinates" xlink:type="simple"><named-content content-type="geo-json" specific-use="{&#34;type&#34;:&#34;Point&#34;,&#34;coordinates&#34;:[104.046317,32.878817]}" id="NCID0EZPAG" xlink:type="simple">32°52.729′N, 104°02.779′E</named-content></named-content>, 2948 m elev., 15.V.2018, Z, Zhang et al. leg., not examined.</p></tp:treatment-sec><tp:treatment-sec sec-type="diagnosis" id="SECID0E5PAG"><title>Diagnosis.</title><p>Males resemble <italic><tp:taxon-name><tp:taxon-name-part taxon-name-part-type="genus" reg="Platnickus">P.</tp:taxon-name-part><tp:taxon-name-part taxon-name-part-type="species" reg="xizangensis">xizangensis</tp:taxon-name-part></tp:taxon-name></italic> in having a similar palp, but they can be distinguished by the presence of a relatively straight embolus (vs relatively curved embolus) and the relatively twisted median apophysis (vs median apophysis relatively flat) (Fig. <xref ref-type="fig" rid="F4">4</xref>).</p></tp:treatment-sec><tp:treatment-sec sec-type="description" id="SECID0ETQAG"><title>Description.</title><p><bold>Male.</bold> See <xref ref-type="bibr" rid="B8">Yuan et al. (2019)</xref>.</p></tp:treatment-sec><tp:treatment-sec sec-type="remarks" id="SECID0E6QAG"><title>Remarks.</title><p>The illustrations and descriptions by <xref ref-type="bibr" rid="B8">Yuan et al. (2019</xref>: 22, fig. 16) show the same characteristics as in <italic><tp:taxon-name><tp:taxon-name-part taxon-name-part-type="genus" reg="Platnickus">Platnickus</tp:taxon-name-part></tp:taxon-name></italic> gen. nov. For example, 1) the procurved posterior eye row; 2) the presence of three promarginal teeth and one retromarginal cheliceral tooth; 3) the presence of a radix; 4) the medially originating embolus with several ridges; 5) the irregular polygon-shaped median apophysis; and 6) the dorsally located tibial apophysis. These characters indicate that this species should be placed in <italic><tp:taxon-name><tp:taxon-name-part taxon-name-part-type="genus" reg="Platnickus">Platnickus</tp:taxon-name-part></tp:taxon-name></italic> gen. nov.</p></tp:treatment-sec><tp:treatment-sec sec-type="distribution" id="SECID0EXRAG"><title>Distribution.</title><p>China (Sichuan).</p></tp:treatment-sec><tp:treatment-sec><!--Section generated to contain objects referenced in tp:taxon-treatment.--><fig id="F4" position="float" orientation="portrait"><object-id xmlns:xlink="http://www.w3.org/1999/xlink" content-type="doi" xlink:type="simple">10.3897/zookeys.1172.105034.figure4</object-id><object-id xmlns:xlink="http://www.w3.org/1999/xlink" content-type="arpha" xlink:type="simple">FCE06D5F-80CB-54A1-910C-27065F6B766A</object-id><label>Figure 4.</label><caption><p>Palp of <italic><tp:taxon-name><tp:taxon-name-part taxon-name-part-type="genus" reg="Platnickus">Platnickus</tp:taxon-name-part><tp:taxon-name-part taxon-name-part-type="species" reg="xizangensis">xizangensis</tp:taxon-name-part></tp:taxon-name></italic> comb. nov., male <bold>A, B</bold> prolateral, ventral and retrolateral view <bold>D–F</bold> expanded palp, prolateral, posterior and retrolateral view <bold>G</bold> embolus tip.</p></caption><graphic xmlns:xlink="http://www.w3.org/1999/xlink" xlink:href="zookeys-1172-203_article-105034__-g004.jpg" position="float" orientation="portrait" xlink:type="simple" id="oo_884511.jpg"><uri content-type="original_file" xlink:type="simple">https://binary.pensoft.net/fig/884511</uri></graphic></fig></tp:treatment-sec><ref-list><ref id="B8"><mixed-citation xmlns:xlink="http://www.w3.org/1999/xlink" xlink:type="simple"><person-group><name name-style="western"><surname>Yuan</surname><given-names>L</given-names></name><name name-style="western"><surname>Zhao</surname><given-names>LJ</given-names></name><name name-style="western"><surname>Zhang</surname><given-names>ZS</given-names></name></person-group> (<year>2019</year>) <article-title>Preliminary study on the spider diversity of the Wanglang National Nature Reserve.</article-title><source>Acta Arachnologica Sinica</source><volume>28</volume>(<issue>1</issue>): <fpage>7</fpage>–<lpage>36</lpage>. <ext-link xlink:href="10.3969/j.issn.1005-9628.2019.01.002" ext-link-type="doi" xlink:type="simple">https://doi.org/10.3969/j.issn.1005-9628.2019.01.002</ext-link></mixed-citation></ref></ref-list></tp:taxon-treatment>
